# Supplementary material for: The Role of Oxytocin in the Dog–Owner Relationship
Source: Animals (Basel). 2019 Oct 12;9(10):792. doi: 10.3390/ani9100792 (PMC6826447; doi:10.3390/ani9100792)
Supplement: Supplementary file 1 [file animals-09-00792-s001.zip]

Archive with 5 entries (5 files):
- .DS_Store
- Supp Fig. 1 CI_dog model 1.pdf
- Supp Fig. 2 CI_dog model 2.pdf
- Supp Fig. 3 CI_human model.pdf
- Supp Material raw data.xls
