# Supplementary material for: The Role of Oxytocin in the Dog–Owner Relationship
Source: Animals (Basel). 2019 Oct 12;9(10):792. doi: 10.3390/ani9100792 (PMC6826447; doi:10.3390/ani9100792)
Supplement: Supplementary file 1 [file animals-09-00792-s001.zip › Supp Material raw data.xls]

## Sheet: human data
subject	partner	condiTIAon	hour	min	OT_value	pre_post	duraTIAon_social_interacTIAon
DB	CL	own_dog	15	45	25	pre	893.4
DB	CL	own_dog	17	25	92.13	post	893.4
DB	CL	other_dog	11	20	17	pre	753.4
DB	CL	other_dog	13	0	42.33	post	753.4
DB	CL	fake_dog	10	40	76.46	pre	0
DB	CL	fake_dog	12	20	82.11	post	0
DB	CL	fake_hand	12	5	121.01	pre	633.6
DB	CL	fake_hand	13	45	74.83	post	633.6
DB	LO	own_dog	11	25	38.52	pre	901.8
DB	LO	own_dog	13	10	42.45	post	901.8
DB	LO	fake_dog	13	15	28.55	pre	0
DB	LO	fake_dog	15	0	21.15	post	0
DB	LO	fake_hand	13	45	41.47	pre	705
DB	LO	fake_hand	15	25	96.99	post	705
SM	TI	own_dog	16	20	10.6	pre	572.4
SM	TI	own_dog	18	0	38.41	post	572.4
SM	TI	other_dog	15	15	13.86	pre	653.8
SM	TI	other_dog	16	50	14.71	post	653.8
SM	TI	fake_dog	9	0	42.64	pre	0
SM	TI	fake_dog	10	45	58.75	post	0
SM	TI	fake_hand	14	5	32.39	pre	221.4
SM	TI	fake_hand	15	40	16.83	post	221.4
SM	MA	own_dog	14	50	18	pre	900.6
SM	MA	own_dog	16	25	15.37	post	900.6
SM	MA	other_dog	8	40	37.58	pre	903.8
SM	MA	other_dog	10	10	180.55	post	903.8
SM	MA	fake_dog	13	45	36.51	pre	0
SM	MA	fake_dog	15	25	27.77	post	0
SM	MA	fake_hand	8	50	46.85	pre	858.4
SM	MA	fake_hand	10	20	69.66	post	858.4
JE	TU	own_dog	13	45	9.35	pre	588.4
JE	TU	own_dog	15	10	12.64	post	588.4
JE	TU	other_dog	13	15	37.86	pre	362.4
JE	TU	other_dog	14	45	39.91	post	362.4
JE	TU	fake_dog	9	15	5.78	pre	0
JE	TU	fake_dog	10	50	8.33	post	0
JE	TU	fake_hand	10	15	7.93	pre	538
JE	TU	fake_hand	11	50	9.15	post	538
JE	HY	own_dog	15	50	18.6	pre	877.6
JE	HY	own_dog	17	30	9.77	post	877.6
JE	HY	fake_dog	10	10	7.38	pre	0
JE	HY	fake_dog	11	50	10.23	post	0
JE	HY	fake_hand	11	10	13.91	pre	715.4
JE	HY	fake_hand	12	40	13.57	post	715.4
JS	CH	own_dog	14	35	23.3	pre	465.8
JS	CH	own_dog	16	15	49.38	post	465.8
JS	CH	other_dog	10	0	54.98	pre	886.4
JS	CH	other_dog	11	30	50.41	post	886.4
JS	CH	fake_dog	8	40	51.47	pre	0
JS	CH	fake_dog	10	25	22.51	post	0
JS	CH	fake_hand	10	0	34.42	pre	613.4
JS	CH	fake_hand	11	50	76.19	post	613.4
JS	LI	own_dog	14	50	24.47	pre	866.2
JS	LI	own_dog	16	30	109.35	post	866.2
JS	LI	other_dog	8	30	16.33	pre	848
JS	LI	other_dog	10	10	101.74	post	848
JS	LI	fake_dog	11	15	22.48	pre	0
JS	LI	fake_dog	13	0	25.86	post	0
JS	LI	fake_hand	12	10	49.71	pre	875
JS	LI	fake_hand	13	50	70.26	post	875
RD	KI	own_dog	9	35	15.63	pre	895.8
RD	KI	own_dog	11	20	35.5	post	895.8
RD	KI	other_dog	17	10	15.84	pre	526.8
RD	KI	other_dog	18	45	68.17	post	526.8
RD	KI	fake_dog	14	15	24.39	pre	0
RD	KI	fake_dog	15	45	53.37	post	0
RD	KI	fake_hand	9	15	9.85	pre	862.2
RD	KI	fake_hand	11	0	40.79	post	862.2
GC	FR	own_dog	13	45	6.19	pre	662
GC	FR	own_dog	15	15	2.99	post	662
GC	FR	other_dog	11	15	31.89	pre	900.2
GC	FR	other_dog	12	40	20.64	post	900.2
GC	FR	fake_dog	10	35	12.11	pre	0
GC	FR	fake_dog	12	5	22.4	post	0
GC	FR	fake_hand	11	0	15.27	pre	430.2
GC	FR	fake_hand	12	40	29.96	post	430.2
KG	OL	own_dog	13	10	15.72	pre	207.2
KG	OL	own_dog	14	45	65.02	post	207.2
KG	OL	other_dog	11	15	29.31	pre	853.2
KG	OL	other_dog	12	45	34.37	post	853.2
KG	OL	fake_dog	11	10	22.69	pre	0
KG	OL	fake_dog	12	45	36.16	post	0
KG	OL	fake_hand	8	40	23.77	pre	491.4
KG	OL	fake_hand	10	20	54.13	post	491.4
SK	SC	own_dog	14	0	18.24	pre	844
SK	SC	own_dog	15	30	23.89	post	844
SK	SC	other_dog	16	0	27.95	pre	860.6
SK	SC	other_dog	17	25	33.51	post	860.6
SK	SC	fake_dog	14	45	19.68	pre	0
SK	SC	fake_dog	15	20	73.08	post	0
SK	SC	fake_hand	11	40	40.14	pre	826.2
SK	SC	fake_hand	13	25	51.4	post	826.2
FR	GU	own_dog	12	40	13.4	pre	894.2
FR	GU	own_dog	14	15	20.66	post	894.2
FR	GU	other_dog	14	45	26.62	pre	740.2
FR	GU	other_dog	16	0	15.55	post	740.2
FR	GU	fake_dog	10	10	13.44	pre	0
FR	GU	fake_dog	11	45	17.49	post	0
FR	GU	fake_hand	11	10	16.21	pre	784.8
FR	GU	fake_hand	12	40	23.28	post	784.8
AM	MO	own_dog	8	15	89.62	pre	890
AM	MO	own_dog	10	0	62.76	post	890
AM	MO	other_dog	10	30	34.06	pre	847.6
AM	MO	other_dog	12	35	41.79	post	847.6
AM	MO	fake_dog	17	20	52.26	pre	0
AM	MO	fake_dog	19	10	91.67	post	0
AM	MO	fake_hand	16	0	93.63	pre	788.8
AM	MO	fake_hand	17	40	116.47	post	788.8
CG	CHE	own_dog	10	0	7.03	pre	776.4
CG	CHE	own_dog	11	33	47.85	post	776.4
CG	MI	other_dog	11	59	36.53	pre	854.4
CG	MI	other_dog	13	35	37.07	post	854.4
CG	CHE	fake_dog	9	37	38.24	pre	0
CG	CHE	fake_dog	11	8	95.33	post	0
CG	CHE	fake_hand	9	10	19.69	pre	782.2
CG	CHE	fake_hand	10	37	44.12	post	782.2
AG	TIA	own_dog	9	14	20.89	pre	898
AG	TIA	own_dog	11	0	43.44	post	898
AG	JE	other_dog	8	57	120.25	pre	768.2
AG	JE	other_dog	11	0	21.32	post	768.2
AG	TIA	fake_dog	9	20	32.14	pre	0
AG	TIA	fake_dog	11	10	25.84	post	0
AG	TIA	fake_hand	8	50	31.6	pre	853.8
AG	TIA	fake_hand	10	55	13.76	post	853.8
SG	PA	own_dog	13	50	156.17	pre	354.4
SG	PA	own_dog	15	21	19.46	post	354.4
SG	TIA	other_dog	11	25	59.87	pre	889.4
SG	TIA	other_dog	13	0	1037.12	post	889.4
SG	PA	fake_dog	17	0	19.73	pre	0
SG	PA	fake_dog	18	30	34.42	post	0
SG	PA	fake_hand	16	20	55.81	pre	784.6
SG	PA	fake_hand	17	50	68.53	post	784.6
HLJ	JA	own_dog	14	15	36.61	pre	439.4
HLJ	JA	own_dog	15	45	25.48	post	439.4
HLJ	SC	other_dog	14	30	871.52	pre	46.6
HLJ	SC	other_dog	16	0	51.28	post	46.6
HLJ	JA	fake_dog	11	55	33.37	pre	0
HLJ	JA	fake_dog	13	20	24.56	post	0
HLJ	JA	fake_hand	12	20	41.37	pre	565
HLJ	JA	fake_hand	13	55	38.3	post	565
MK	ME	own_dog	17	55	19.21	pre	902.2
MK	ME	own_dog	19	30	23.3	post	902.2
MK	SC	other_dog	17	55	63.73	pre	429.2
MK	SC	other_dog	19	40	82.81	post	429.2
MK	ME	fake_dog	18	10	413.86	pre	0
MK	ME	fake_dog	19	50	68.99	post	0
MK	ME	fake_hand	18	10	35.66	pre	143.6
MK	ME	fake_hand	19	40	70.33	post	143.6
KR	JA	own_dog	10	20	176.72	pre	903
KR	JA	own_dog	11	50	49.13	post	903
KR	SC	other_dog	11	15	26.51	pre	857.6
KR	SC	other_dog	12	50	55.14	post	857.6
KR	JA	fake_dog	13	6	133.95	pre	0
KR	JA	fake_dog	14	38	5.48	post	0
KR	JA	fake_hand	11	55	83.26	pre	899.2
KR	JA	fake_hand	13	20	28.29	post	899.2

## Sheet: dog data
subject	partner	condition	sex	hour	min	OT_value	pre_post	duration_social_interaction	stress_frequencies
CL	DB	owner	female	15	45	42.3	pre	893.4	7
CL	DB	owner	female	17	30	59.34	post	893.4	7
CL	DB	familiar	female	13	50	97.97	pre	118.6	6
CL	DB	familiar	female	15	20	104.87	post	118.6	6
CL	DB	fake_dog_f	female	11	50	110.92	pre	0	0
CL	DB	fake_dog_f	female	13	30	68.17	post	0	0
CL	DB	fake_dog_o	female	10	40	98.19	pre	0	0
CL	DB	fake_dog_o	female	12	20	65.98	post	0	0
CL	DB	fake_hand	female	12	0	76.96	pre	633.6	1
CL	DB	fake_hand	female	13	45	67.8	post	633.6	1
LO	DB	owner	female	11	20	41.39	pre	901.8	2
LO	DB	owner	female	13	10	45.6	post	901.8	2
LO	DB	familiar	female	14	0	76.02	pre	140	6
LO	DB	familiar	female	15	35	138.82	post	140	6
LO	DB	fake_dog_f	female	14	15	91.07	pre	0	5
LO	DB	fake_dog_f	female	15	50	83.63	post	0	5
LO	DB	fake_dog_o	female	13	10	62.5	pre	0	0
LO	DB	fake_dog_o	female	15	0	35.51	post	0	0
LO	DB	fake_hand	female	13	40	80.98	pre	705	6
LO	DB	fake_hand	female	15	30	72.41	post	705	6
TU	JE	owner	female	13	40	40.88	pre	588.4	12
TU	JE	owner	female	15	15	35.43	post	588.4	12
TU	JE	familiar	female	11	15	47.55	pre	100.6	7
TU	JE	familiar	female	12	50	44.5	post	100.6	7
TU	JE	fake_dog_f	female	10	10	53.75	pre	0	5
TU	JE	fake_dog_f	female	11	55	47.16	post	0	5
TU	JE	fake_dog_o	female	9	10	33.18	pre	0	3
TU	JE	fake_dog_o	female	10	55	33.82	post	0	3
TU	JE	fake_hand	female	10	10	43.31	pre	538	7
TU	JE	fake_hand	female	11	55	33.16	post	538	7
HY	JE	owner	female	15	45	54.85	pre	877.6	3
HY	JE	owner	female	17	35	48.91	post	877.6	3
HY	JE	familiar	female	11	10	33.87	pre	768.6	5
HY	JE	familiar	female	12	45	5.27	post	768.6	5
HY	JE	fake_dog_f	female	12	55	121.07	pre	0	1
HY	JE	fake_dog_f	female	14	30	106.23	post	0	1
HY	JE	fake_dog_o	female	10	5	40.81	pre	0	1
HY	JE	fake_dog_o	female	11	55	54.5	post	0	1
HY	JE	fake_hand	female	11	0	81.82	pre	715.4	7
HY	JE	fake_hand	female	12	45	82.9	post	715.4	7
GU	FR	owner	female	12	30	38.49	pre	894.2	1
GU	FR	owner	female	14	15	77.86	post	894.2	1
GU	FR	familiar	female	10	40	67.81	pre	879	0
GU	FR	familiar	female	12	20	73.53	post	879	0
GU	FR	fake_dog_f	female	11	10	92.08	pre	0	0
GU	FR	fake_dog_f	female	12	40	96.23	post	0	0
GU	FR	fake_dog_o	female	10	10	100.01	pre	0	0
GU	FR	fake_dog_o	female	11	45	124.45	post	0	0
GU	FR	fake_hand	female	11	5	137.99	pre	784.8	4
GU	FR	fake_hand	female	12	40	235.89	post	784.8	4
CH	JS	owner	female	14	30	73.27	pre	465.8	3
CH	JS	owner	female	16	15	101.16	post	465.8	3
CH	JS	familiar	female	8	0	149.65	pre	819.8	11
CH	JS	familiar	female	10	40	78.73	post	819.8	11
CH	JS	fake_dog_f	female	8	10	69.72	pre	0	9
CH	JS	fake_dog_f	female	9	55	72.41	post	0	9
CH	JS	fake_dog_o	female	8	40	186.46	pre	0	8
CH	JS	fake_dog_o	female	10	25	94.4	post	0	8
CH	JS	fake_hand	female	10	0	143.01	pre	613.4	12
CH	JS	fake_hand	female	11	50	125.7	post	613.4	12
TI	SM	owner	female	16	20	114.97	pre	572.4	3
TI	SM	owner	female	18	0	152.61	post	572.4	3
TI	SM	familiar	female	9	45	73.69	pre	459	10
TI	SM	familiar	female	11	20	66.87	post	459	10
TI	SM	fake_dog_f	female	9	5	89.58	pre	0	1
TI	SM	fake_dog_f	female	10	45	184.62	post	0	1
TI	SM	fake_dog_o	female	9	10	69.39	pre	0	0
TI	SM	fake_dog_o	female	10	45	85.41	post	0	0
TI	SM	fake_hand	female	14	0	82.64	pre	221.4	5
TI	SM	fake_hand	female	15	45	85.9	post	221.4	5
MA	SM	owner	male	14	45	69.95	pre	900.6	0
MA	SM	owner	male	16	25	145.07	post	900.6	0
MA	SM	familiar	male	13	5	137.18	pre	897.2	0
MA	SM	familiar	male	14	40	227.66	post	897.2	0
MA	SM	fake_dog_f	male	8	45	57.29	pre	0	2
MA	SM	fake_dog_f	male	10	20	88.72	post	0	2
MA	SM	fake_dog_o	male	13	40	66.56	pre	0	0
MA	SM	fake_dog_o	male	15	25	83.04	post	0	0
MA	SM	fake_hand	male	8	45	156.96	pre	858.4	0
MA	SM	fake_hand	male	10	25	64.11	post	858.4	0
MO	AM	owner	male	8	5	53.41	pre	890	5
MO	AM	owner	male	9	55	38.3	post	890	5
MO	AM	familiar	male	8	30	56.65	pre	903.8	2
MO	AM	familiar	male	10	15	26.29	post	903.8	2
MO	AM	fake_dog_f	male	14	15	45.43	pre	0	2
MO	AM	fake_dog_f	male	15	10	44.1	post	0	2
MO	AM	fake_dog_o	male	17	10	45.09	pre	0	5
MO	AM	fake_dog_o	male	19	5	42.61	post	0	5
MO	AM	fake_hand	male	15	50	39.01	pre	788.8	3
MO	AM	fake_hand	male	17	35	50.28	post	788.8	3
FR	GC	owner	male	13	40	53.07	pre	662	1
FR	GC	owner	male	15	20	71.77	post	662	1
FR	GC	familiar	male	10	45	55.57	pre	847.6	2
FR	GC	familiar	male	12	25	18.87	post	847.6	2
FR	GC	fake_dog_f	male	16	10	218.18	pre	0	2
FR	GC	fake_dog_f	male	17	50	266.77	post	0	2
FR	GC	fake_dog_o	male	10	30	93.15	pre	0	1
FR	GC	fake_dog_o	male	12	10	177.93	post	0	1
FR	GC	fake_hand	male	10	50	125.09	pre	430.2	5
FR	GC	fake_hand	male	12	40	149.88	post	430.2	5
KI	RD	owner	male	9	30	49.75	pre	895.8	0
KI	RD	owner	male	11	25	39.93	post	895.8	0
KI	RD	familiar	male	8	30	41.29	pre	685.8	1
KI	RD	familiar	male	10	20	56.33	post	685.8	1
KI	RD	fake_dog_f	male	9	0	26.68	pre	0	0
KI	RD	fake_dog_f	male	10	50	28.45	post	0	0
KI	RD	fake_dog_o	male	14	10	48.42	pre	0	1
KI	RD	fake_dog_o	male	15	50	52.39	post	0	1
KI	RD	fake_hand	male	9	10	23.02	pre	862.2	0
KI	RD	fake_hand	male	11	5	25.84	post	862.2	0
OL	KG	owner	male	13	5	58.2	pre	207.2	1
OL	KG	owner	male	14	45	50.09	post	207.2	1
OL	KG	familiar	male	10	35	69.56	pre	141.2	0
OL	KG	familiar	male	12	10	51.44	post	141.2	0
OL	KG	fake_dog_f	male	11	0	39.01	pre	0	0
OL	KG	fake_dog_f	male	12	45	26.49	post	0	0
OL	KG	fake_dog_o	male	11	5	54.42	pre	0	1
OL	KG	fake_dog_o	male	12	50	34.44	post	0	0
OL	KG	fake_hand	male	8	35	24.29	pre	491.4	5
OL	KG	fake_hand	male	10	25	14.22	post	491.4	5
SC	SK	owner	male	14	0	83.69	pre	844	10
SC	SK	owner	male	15	30	63.56	post	844	10
SC	SK	familiar	male	13	40	134.04	pre	884.4	7
SC	SK	familiar	male	15	15	92.46	post	884.4	7
SC	SK	fake_dog_f	male	13	0	37.52	pre	0	0
SC	SK	fake_dog_f	male	14	45	20.08	post	0	0
SC	SK	fake_dog_o	male	14	40	25.32	pre	0	1
SC	SK	fake_dog_o	male	15	25	75.63	post	0	1
SC	SK	fake_hand	male	11	35	37.19	pre	826.2	4
SC	SK	fake_hand	male	13	25	46.35	post	826.2	4
LI	JS	owner	male	14	45	73.25	pre	866.2	2
LI	JS	owner	male	16	30	34.43	post	866.2	2
LI	JS	familiar	male	10	0	41.32	pre	776.4	0
LI	JS	familiar	male	11	40	66.26	post	776.4	0
LI	JS	fake_dog_f	male	11	0	31.95	pre	0	15
LI	JS	fake_dog_f	male	12	30	39.3	post	0	15
LI	JS	fake_dog_o	male	11	15	34.87	pre	0	9
LI	JS	fake_dog_o	male	13	0	60.56	post	0	9
LI	JS	fake_hand	male	12	10	66.61	pre	875	1
LI	JS	fake_hand	male	13	55	140.33	post	875	1
CH	CG	owner	female	10	50	42.3	pre	776.4	14
CH	CG	owner	female	11	40	30.18	post	776.4	14
CH	CG	familiar	female	9	48	32.76	pre	201.2	3
CH	CG	familiar	female	11	25	32.25	post	201.2	3
CH	CG	fake_dog_f	female	9	20	39.5	pre	0	3
CH	CG	fake_dog_f	female	11	0	40.81	post	0	3
CH	CG	fake_dog_o	female	9	30	73.73	pre	0	6
CH	CG	fake_dog_o	female	11	15	81.49	post	0	6
CH	CG	fake_hand	female	9	5	45.78	pre	782.2	3
CH	CG	fake_hand	female	10	47	43.83	post	782.2	3
TIA	AG	owner	female	9	0	78.74	pre	898	6
TIA	AG	owner	female	11	5	73.17	post	898	6
TIA	AG	familiar	female	9	5	41.03	pre	899	0
TIA	AG	familiar	female	11	10	34.33	post	899	0
TIA	AG	fake_dog_f	female	13	7	31.75	pre	0	0
TIA	AG	fake_dog_f	female	14	50	28.14	post	0	0
TIA	AG	fake_dog_o	female	9	10	33.97	pre	0	8
TIA	AG	fake_dog_o	female	11	20	28.2462	post	0	8
TIA	AG	fake_hand	female	8	10	35.71	pre	853.8	9
TIA	AG	fake_hand	female	11	5	27.25	post	853.8	9
PA	SJ	owner	female	13	45	67.36	pre	354.4	8
PA	SJ	owner	female	15	25	118.43	post	354.4	8
PA	SJ	familiar	female	15	30	74.31	pre	691.8	7
PA	SJ	familiar	female	17	15	45	post	691.8	7
PA	SJ	fake_dog_f	female	15	40	45.01	pre	0	4
PA	SJ	fake_dog_f	female	17	45	39.87	post	0	4
PA	SJ	fake_dog_o	female	16	55	48.42	pre	0	16
PA	SJ	fake_dog_o	female	18	40	35.74	post	0	16
PA	SJ	fake_hand	female	16	10	49.43	pre	784.6	15
PA	SJ	fake_hand	female	18	0	52.38	post	784.6	15
JA	HLJ	owner	male	14	10	35.55	pre	439.4	6
JA	HLJ	owner	male	15	50	37.46	post	439.4	6
JA	HLJ	familiar	male	10	0	30.85	pre	207.4	1
JA	HLJ	familiar	male	11	43	31.47	post	207.4	1
JA	HLJ	fake_dog_f	male	16	10	51.49	pre	0	11
JA	HLJ	fake_dog_f	male	17	40	32.4	post	0	11
JA	HLJ	fake_dog_o	male	11	45	30.62	pre	0	2
JA	HLJ	fake_dog_o	male	13	25	24.74	post	0	2
JA	HLJ	fake_hand	male	12	10	44.15	pre	565	8
JA	HLJ	fake_hand	male	14	0	40.28	post	565	8
ME	MK	owner	male	17	50	95.55	pre	902.2	18
ME	MK	owner	male	19	35	77.48	post	902.2	18
ME	MK	familiar	male	18	0	46.68	pre	748.4	6
ME	MK	familiar	male	20	0	102.46	post	748.4	6
ME	MK	fake_dog_f	male	17	55	71.75	pre	0	0
ME	MK	fake_dog_f	male	19	40	56.99	post	0	0
ME	MK	fake_dog_o	male	18	0	101.32	pre	0	0
ME	MK	fake_dog_o	male	20	0	99	post	0	0
ME	MK	fake_hand	male	18	5	46.73	pre	143.6	2
ME	MK	fake_hand	male	19	45	58.32	post	143.6	2
JA	KR	owner	male	10	10	18.42	pre	903	0
JA	KR	owner	male	12	0	17.37	post	903	0
JA	KR	familiar	male	11	22	39.19	pre	899.4	1
JA	KR	familiar	male	13	10	35.74	post	899.4	1
JA	KR	fake_dog_f	male	11	55	46.47	pre	0	0
JA	KR	fake_dog_f	male	14	40	36.31	post	0	0
JA	KR	fake_dog_o	male	12	50	42.03	pre	0	4
JA	KR	fake_dog_o	male	14	45	32.06	post	0	4
JA	KR	fake_hand	male	11	45	29.05	pre	899.2	0
JA	KR	fake_hand	male	13	34	22.91	post	899.2	0
